# Supplementary material for: The influence of posterior tibial slope on the mid-term clinical effect of medial-pivot knee prosthesis
Source: J Orthop Surg Res. 2021 Sep 15;16:563. doi: 10.1186/s13018-021-02704-y (PMC8442407; doi:10.1186/s13018-021-02704-y)
Supplement: Supplementary file 1 — Additional file 1. [file 13018_2021_2704_MOESM1_ESM.xlsx]

## Sheet: Sheet1
Group	NO.	Gender（female1）	Age(y)	BMI	Side(left1)	follow-up time(month)	PTS(°)	pre-WOMAC	post-WOMAC	pre-KSS clinical score	post-KSS clinical score	pre-KSS function score	post-KSS function score	pre-ROM	post-ROM	△ROM	pre-PCO	post-PCO	△PCO	pre-JL	post-JL	△JL
1	1	1	64	25.1	1	55	3	81	31	16	83	20	80	40	80	40	25.71	27.43	1.72	15.77	14.8	-0.97
1	2	1	84	26.7	2	52	3	79	34	27	84	25	70	100	110	10	25.11	27.91	2.8	17.22	19.92	2.7
1	3	1	82	29.4	1	51	3	60	24	29	82	35	70	95	105	10	26.13	28.49	2.36	20.7	18.93	-1.77
1	4	1	70	30.1	2	48	3	79	30	30	54	35	70	100	110	10	23.81	25.62	1.81	23.85	19.3	-4.55
1	5	1	74	29.6	2	55	3.1	84	32	21	80	25	80	55	90	35	20.36	22.31	1.95	9.62	15.38	5.76
1	6	1	64	25.1	2	58	3.2	83	10	21	87	20	90	55	80	25	24.96	22.57	-2.39	15.27	15.14	-0.13
1	7	1	72	23.4	1	57	3.2	61	14	30	82	50	65	100	105	5	21.21	21.28	0.07	15.24	13.21	-2.03
1	8	1	76	22.3	1	56	3.2	80	26	19	86	10	80	45	90	45	24.2	26.3	2.1	14.4	14.53	0.13
1	9	1	76	24.2	1	56	3.2	77	26	21	82	20	80	55	90	35	26.18	27.7	1.52	16.63	15.87	-0.76
1	10	1	74	20.8	1	49	3.2	78	33	30	78	25	60	100	110	10	24.96	25.88	0.92	13.26	12.07	-1.19
1	11	1	74	30.9	2	51	3.3	80	34	30	78	25	80	100	110	10	26.16	28.03	1.87	14.72	12.39	-2.33
1	12	1	89	32	2	55	3.3	85	27	21	82	25	80	55	90	35	17.21	21.04	3.83	24.4	22.28	-2.12
1	13	1	74	20.8	2	51	3.3	75	19	20	91	10	80	50	80	30	29.73	29.64	-0.09	18.84	18.21	-0.63
1	14	1	84	29.1	2	48	3.3	78	29	30	83	35	70	100	110	10	25.73	25.85	0.12	18.6	15.07	-3.53
1	15	1	70	31.2	2	49	3.4	80	33	30	78	25	70	100	110	10	24.56	29.46	4.9	19.13	21.95	2.82
1	16	1	80	29.1	2	56	3.4	76	17	24	88	15	25	70	90	20	24.92	25.6	0.68	10.1	11.92	1.82
1	17	1	75	27.3	1	55	3.4	84	17	21	81	10	60	55	70	15	23.66	24.31	0.65	12.98	18.16	5.18
1	18	1	74	25.8	2	52	3.4	79	34	30	87	25	70	100	110	10	22.69	24.23	1.54	19.51	14.76	-4.75
1	19	1	69	30.5	2	48	3.4	77	34	30	82	35	70	100	110	10	24.23	23.29	-0.94	13.6	13.57	-0.03
1	20	2	74	25.8	1	57	3.5	77	14	23	82	20	80	65	90	25	24.99	25.53	0.54	15.3	20.65	5.35
1	21	1	74	31.2	2	48	3.5	79	31	30	97	25	70	100	110	10	23.11	24.66	1.55	14.91	14.8	-0.11
1	22	1	75	33.3	2	56	3.5	72	16	21	87	35	90	55	85	30	25.03	27.52	2.49	11.43	18.61	7.18
1	23	1	67	23.8	2	56	3.5	76	9	20	95	25	90	60	90	30	26.86	27.53	0.67	11.31	13.97	2.66
1	24	1	83	25	2	55	3.5	86	27	21	76	20	80	55	90	35	25.67	27.01	1.34	13.81	17.89	4.08
1	25	1	68	22.5	1	49	3.5	80	33	30	83	25	70	100	110	10	28.84	27.84	-1	16.72	17.3	0.58
1	26	1	75	25.4	2	51	3.5	78	10	20	86	35	90	60	90	30	30.01	31.57	1.56	19.27	20.42	1.15
1	27	1	75	25.4	1	48	3.5	76	31	30	88	25	70	100	110	10	23.62	26.64	3.02	12.12	12.64	0.52
1	28	1	66	25	2	54	3.6	77	13	18	82	25	80	50	80	30	22.31	26.25	3.94	13.03	17.89	4.86
1	29	1	66	25	1	54	3.6	74	30	21	83	40	80	55	90	35	22.9	25.1	2.2	19.07	15.01	-4.06
1	30	1	70	23.4	1	52	3.6	79	34	30	81	25	70	100	110	10	21.1	23.78	2.68	18.82	18.03	-0.79
1	31	1	73	29.9	1	52	3.6	80	26	19	87	10	80	45	90	45	23.41	23.98	0.57	17.1	17.03	-0.07
1	32	2	78	32	2	48	3.6	50	3	27	77	35	100	60	95	35	21.53	23.38	1.85	17.51	21.23	3.72
1	33	1	78	32	1	48	3.6	62	23	32	78	25	60	90	110	20	27.98	30.58	2.6	10.66	18.87	8.21
1	34	1	69	22.4	2	51	3.7	80	21	19	84	15	90	55	90	35	27.01	27.35	0.34	15.43	16.55	1.12
1	35	1	72	28	2	50	3.7	83	10	21	81	20	90	55	80	25	20.76	23.88	3.12	21.26	19.67	-1.59
1	36	1	69	27.7	1	55	3.7	80	29	21	69	20	80	55	90	35	25.37	27.04	1.67	16.3	18.9	2.6
1	37	2	76	31.6	2	55	3.7	91	26	21	81	20	70	55	90	35	26.06	27.69	1.63	19.86	19.55	-0.31
1	38	1	74	26.1	1	49	3.7	66	2	12	83	25	90	60	110	50	28.75	26.65	-2.1	16.15	15.68	-0.47
1	39	1	68	24.4	1	55	3.8	86	27	21	82	20	80	55	90	35	26.65	26.19	-0.46	19.05	20.46	1.41
1	40	1	71	26.8	1	52	3.8	80	34	30	78	25	55	100	110	10	23.45	24.27	0.82	16.72	14.74	-1.98
1	41	1	82	27.1	1	49	3.8	77	34	30	58	25	60	100	110	10	24.11	25.91	1.8	16.16	18.5	2.34
1	42	1	64	27.7	2	48	3.8	77	35	30	82	25	45	100	110	10	32.03	26.94	-5.09	20.15	15.11	-5.04
1	43	1	58	24.4	2	48	3.8	79	31	30	82	25	70	100	110	10	25.7	24.28	-1.42	21.18	17.58	-3.6
1	44	2	66	31.6	2	55	4	86	25	21	79	25	80	55	90	35	15.95	20.21	4.26	19.53	14.02	-5.51
1	45	2	71	26.3	1	54	4	75	30	24	83	25	80	70	90	20	24.03	25.35	1.32	12.43	20.69	8.26
1	46	2	73	29.6	1	51	4	78	33	27	81	25	60	100	110	10	26.04	29.08	3.04	16.86	19.32	2.46
1	47	1	65	26.8	2	56	4.1	80	21	19	86	15	90	55	90	35	18.65	26.97	8.32	16.23	18.19	1.96
1	48	1	72	35.3	2	57	4.2	77	15	20	83	40	90	50	70	20	24.23	25.19	0.96	16.65	14.58	-2.07
1	49	1	70	32.9	2	49	4.3	77	34	30	83	10	60	100	110	10	27.47	27.85	0.38	18.72	19.3	0.58
1	50	1	69	31.2	2	48	4.3	75	26	26	83	25	80	95	110	15	25.16	27.17	2.01	11.87	15.62	3.75
1	51	1	69	31.2	1	57	4.4	72	15	19	82	25	90	55	80	25	24.3	26.54	2.24	14.96	16.09	1.13
1	52	1	85	25.4	2	48	4.4	76	34	30	82	25	35	100	110	10	20.4	24.56	4.16	11.64	12.42	0.78
1	53	1	75	31.3	2	48	4.4	77	34	30	82	10	70	100	110	10	25.47	28.05	2.58	12.52	16.15	3.63
1	54	1	72	32.8	2	48	4.4	78	34	30	76	25	60	100	110	10	25.13	28.85	3.72	17.54	17.5	-0.04
1	55	1	71	36.1	2	57	4.5	79	10	19	63	25	90	55	80	25	20.25	22.84	2.59	16.46	17.37	0.91
1	56	1	63	20.4	2	54	4.5	75	19	20	91	10	80	50	80	30	24.55	26.96	2.41	19.15	18.69	-0.46
1	57	2	60	32.6	2	49	4.5	78	34	30	81	25	70	100	110	10	28.28	27.02	-1.26	10.54	14.33	3.79
1	58	1	70	32.9	1	48	4.5	78	34	27	82	35	70	100	110	10	18.65	17.61	-1.04	18.54	13.97	-4.57
1	59	1	71	29.6	2	48	4.5	78	30	27	83	10	80	100	110	10	25.27	26.09	0.82	12.66	14.73	2.07
1	60	1	75	32.1	2	49	4.5	46	16	14	80	40	70	60	110	50	24.47	29.68	5.21	23.88	24.25	0.37
1	61	1	75	29.6	2	49	4.7	78	33	30	83	25	70	100	110	10	26.76	30.01	3.25	17.76	15.58	-2.18
1	62	1	71	29.7	2	56	4.8	83	26	21	82	20	90	55	90	35	21.62	23.21	1.59	17.17	15.64	-1.53
1	63	1	66	27.3	2	57	4.9	77	15	21	56	20	90	55	90	35	23.76	20.14	-3.62	10.38	13.7	3.32
1	64	1	66	27.3	1	55	4.9	88	29	25	76	20	80	75	80	5	23.53	25.22	1.69	21.9	19.66	-2.24
1	65	1	73	25	2	57	5	76	12	22	83	35	90	60	90	30	21.2	22.41	1.21	24.58	25.09	0.51
1	66	1	73	25	1	55	5	68	23	27	86	25	80	85	120	35	22.09	23.3	1.21	18.15	17.56	-0.59
1	67	2	73	25.4	2	52	5	79	32	30	87	25	70	100	110	10	18.11	21.35	3.24	18.86	22.22	3.36
1	68	1	73	25.4	1	49	5	74	6	38	81	25	80	90	100	10	26.38	22.78	-3.6	7.73	15.03	7.3
2	1	2	64	33.9	1	57	5.1	70	11	23	76	35	90	65	100	35	24.66	28.54	3.88	19.86	19.16	-0.7
2	2	1	64	26.7	2	54	5.1	78	14	21	82	35	80	55	100	45	23.64	25.63	1.99	16.56	16.29	-0.27
2	3	1	71	31.1	1	57	5.2	74	13	19	81	20	90	45	100	55	23.97	25.12	1.15	20.95	20.74	-0.21
2	4	1	63	25.3	2	38	5.2	77	35	30	82	25	45	100	120	20	27.7	30.71	3.01	17.62	14.45	-3.17
2	5	2	75	29.1	1	59	5.3	71	38	28	68	0	50	90	105	15	24.34	23.74	-0.6	20.52	20.66	0.14
2	6	1	74	28.5	2	58	5.3	77	11	21	86	0	90	55	85	30	26.5	28.48	1.98	15.96	22.15	6.19
2	7	1	81	22.6	2	57	5.3	76	11	24	86	50	90	70	95	25	24.83	26.75	1.92	18.11	21	2.89
2	8	1	68	32.2	2	56	5.3	80	34	30	83	35	60	100	120	20	23.98	22.91	-1.07	18.67	20.23	1.56
2	9	1	68	32.2	1	57	5.3	76	15	20	83	35	90	50	110	60	20.85	21.19	0.34	12.24	14.68	2.44
2	10	1	67	20.9	1	56	5.3	72	16	21	82	35	90	55	115	60	27.57	26.63	-0.94	20.56	21.94	1.38
2	11	1	67	30.5	2	55	5.3	84	27	20	82	25	80	60	115	55	27.54	27.78	0.24	13.52	12.85	-0.67
2	12	1	70	37.2	2	55	5.3	81	30	20	78	20	80	60	100	40	26.87	26.59	-0.28	15.4	17.2	1.8
2	13	1	76	29.4	1	52	5.3	78	33	30	86	25	70	100	120	20	27.88	31.94	4.06	10.17	17.82	7.65
2	14	1	80	30.8	2	57	5.4	79	10	19	82	25	90	55	105	50	19.08	20.96	1.88	15.63	15.22	-0.41
2	15	2	63	23.9	2	56	5.4	81	22	16	82	0	80	40	105	65	20.36	22.03	1.67	12.77	13.82	1.05
2	16	1	80	28	1	55	5.4	83	28	21	83	20	80	55	105	50	25.74	27.12	1.38	16.71	16.07	-0.64
2	17	2	73	27.3	1	49	5.4	71	5	25	69	30	60	75	110	35	23.43	30.8	7.37	19.52	17.14	-2.38
2	18	1	67	34	1	57	5.5	78	14	21	82	0	80	55	105	50	26.77	24.41	-2.36	19.52	25.43	5.91
2	19	1	65	30.8	1	55	5.5	75	25	18	82	20	80	80	120	40	21.88	21.55	-0.33	15.94	15.56	-0.38
2	20	1	76	21.7	1	39	5.5	77	34	30	93	10	60	100	120	20	27.78	28.51	0.73	18.78	21.17	2.39
2	21	1	61	22.2	1	38	5.5	80	32	30	82	25	70	100	120	20	28.69	28.81	0.12	18.42	19.39	0.97
2	22	1	75	25.7	2	48	5.5	53	2	24	82	15	70	100	130	30	30.64	31.27	0.63	16.23	17.35	1.12
2	23	2	75	25.7	1	48	5.5	71	27	14	93	10	80	70	120	50	31.07	27.08	-3.99	18.05	20.96	2.91
2	24	1	84	31.2	1	58	5.6	60	15	29	83	35	80	95	110	15	26.45	26.94	0.49	17.97	20.83	2.86
2	25	1	74	29.1	2	58	5.6	80	24	22	82	35	90	60	110	50	17.69	20.63	2.94	19.28	22.03	2.75
2	26	1	59	21.3	2	56	5.6	80	24	20	93	0	80	60	100	40	23.41	26.08	2.67	20.28	21.37	1.09
2	27	1	68	26	2	54	5.6	79	14	20	82	40	80	50	100	50	28.52	28.75	0.23	14.45	16.97	2.52
2	28	1	68	26	1	54	5.6	75	25	27	86	20	75	85	125	40	23.12	25.09	1.97	15.73	15.11	-0.62
2	29	1	68	29.9	2	38	5.6	77	33	30	83	35	70	100	120	20	23.01	22.07	-0.94	13.23	15.98	2.75
2	30	2	74	35.4	1	56	5.7	79	23	18	82	30	90	50	110	60	27.98	30.19	2.21	14.98	15.47	0.49
2	31	2	75	32	1	59	5.8	60	21	28	83	35	70	90	115	25	23.44	27.66	4.22	16.96	24.45	7.49
2	32	1	83	22.6	1	57	5.8	74	14	16	94	50	90	40	95	55	23.13	21.57	-1.56	18.85	15.98	-2.87
2	33	1	61	20.8	2	55	5.8	75	25	27	87	25	80	85	120	35	23.31	25.51	2.2	19.02	18.03	-0.99
2	34	1	68	30	1	51	5.8	80	29	21	83	20	80	55	100	45	22.25	22.81	0.56	10.68	13.87	3.19
2	35	1	64	29.8	2	48	5.8	46	16	14	86	40	70	60	120	60	25.2	25.64	0.44	17.78	22.49	4.71
2	36	2	64	29.8	1	59	5.9	54	24	35	78	35	70	100	115	15	21.21	23.97	2.76	10.58	17.06	6.48
2	37	1	72	24	1	58	5.9	84	17	21	78	10	60	55	80	25	23.78	26.17	2.39	14.45	20.59	6.14
2	38	1	67	27.9	1	56	5.9	76	17	21	97	5	90	55	90	35	24.62	24.41	-0.21	16.52	17.01	0.49
2	39	1	70	29.3	1	56	5.9	76	6	23	83	25	90	65	100	35	22.78	23.24	0.46	15.55	18.73	3.18
2	40	1	84	32	1	50	5.9	68	32	25	82	25	70	90	120	30	26.48	28.67	2.19	16.46	19.55	3.09
2	41	1	67	27.9	2	56	6	81	29	21	82	20	90	55	100	45	23.1	26.28	3.18	12.61	12.33	-0.28
2	42	1	74	32	1	55	6	79	35	26	82	30	70	95	115	20	22.79	25.31	2.52	19.77	18.25	-1.52
2	43	1	79	25.2	2	52	6	80	34	30	82	20	80	100	120	20	21.23	23.59	2.36	13.54	14.66	1.12
2	44	1	63	28.7	1	52	6	79	33	30	78	25	60	100	120	20	22.1	28.51	6.41	14.35	16.28	1.93
2	45	1	71	29.3	1	59	6.1	55	22	33	83	35	80	90	105	15	26.59	23.16	-3.43	19.52	23.52	4
2	46	1	75	27	1	55	6.1	79	27	19	82	20	80	45	100	55	16.92	18.72	1.8	15.24	13.21	-2.03
2	47	1	65	28.5	2	58	6.2	57	23	30	83	35	80	100	115	15	27.12	24.39	-2.73	19.67	15.99	-3.68
2	48	2	71	25.1	2	56	6.2	73	15	21	79	40	90	55	90	35	25.82	28.3	2.48	21.56	21.67	0.11
2	49	1	85	21.2	2	55	6.2	77	15	21	82	20	90	55	100	45	22.45	25.1	2.65	11.52	14.35	2.83
2	50	1	80	23.7	2	56	6.3	80	25	21	82	15	90	55	100	45	22.14	24.61	2.47	14.53	14.67	0.14
2	51	1	69	30.5	1	55	6.3	83	28	19	86	25	80	45	105	60	28.06	28.57	0.51	14.24	16.07	1.83
2	52	1	82	24	2	51	6.3	79	33	30	82	25	45	100	120	20	27.91	28.51	0.6	19.61	20.94	1.33
2	53	1	66	31.2	1	40	6.3	76	34	30	82	25	70	100	120	20	18.02	21.13	3.11	15.54	19.64	4.1
2	54	1	66	31.2	2	39	6.3	80	34	30	82	25	60	100	120	20	25.11	26.77	1.66	10.74	13.44	2.7
2	55	1	61	29.8	1	58	6.4	85	11	18	91	25	90	50	90	40	23.78	26.03	2.25	19.38	15.86	-3.52
2	56	1	73	30.8	1	55	6.4	86	25	21	86	25	80	55	100	45	24.11	25.9	1.79	20.89	18.9	-1.99
2	57	1	64	23.6	2	54	6.4	79	9	22	82	25	90	60	110	50	24.48	26.58	2.1	18.58	19.38	0.8
2	58	1	71	32	2	54	6.4	75	18	16	82	50	80	40	90	50	19.98	21.42	1.44	17.68	19.42	1.74
2	59	1	70	27.4	1	39	6.4	79	34	30	82	10	60	100	120	20	24.08	26.78	2.7	17.07	15.67	-1.4
2	60	1	70	27.4	2	58	6.5	73	15	29	84	30	55	70	100	30	18.82	25.11	6.29	18.69	21.27	2.58
2	61	1	70	33.3	1	58	6.5	77	11	21	82	0	90	55	100	45	24.04	24.52	0.48	20	22.53	2.53
2	62	1	77	24.8	2	57	6.5	71	15	26	88	20	90	55	100	45	23.19	25.37	2.18	14.42	18.26	3.84
2	63	1	66	23.1	1	39	6.5	78	34	30	83	35	70	100	120	20	25.44	25.97	0.53	14.08	14.1	0.02
2	64	1	79	27.4	1	49	6.5	78	30	11	76	5	45	30	105	75	25.7	27.57	1.87	17.18	16.79	-0.39
2	65	1	68	27.3	2	60	6.6	62	22	25	93	35	80	90	105	15	25.1	32.36	7.26	21.46	16.1	-5.36
2	66	1	78	22.3	2	57	6.6	73	12	24	89	40	90	70	100	30	27.5	26.61	-0.89	17.1	14.97	-2.13
2	67	1	69	30.8	1	54	6.6	77	13	18	82	25	80	50	90	40	24.4	26.71	2.31	16.6	19.99	3.39
2	68	2	67	33.2	1	54	6.6	80	24	21	85	35	80	55	95	40	27.83	28.05	0.22	20.91	20.92	0.01
2	69	1	74	27.6	2	51	6.6	76	17	21	81	5	90	55	105	50	19.27	21.12	1.85	18.87	17.89	-0.98
2	70	1	70	29.2	2	38	6.6	78	34	30	82	25	60	100	120	20	23.46	26.41	2.95	14.09	18.74	4.65
2	71	1	75	27.5	1	58	6.7	61	25	28	79	35	75	90	105	15	23.92	28.05	4.13	25.32	20.62	-4.7
2	72	1	84	29.8	2	54	6.7	79	25	20	80	60	80	50	110	60	29.72	30.82	1.1	18.7	14.04	-4.66
2	73	1	73	31.1	2	39	6.7	77	34	30	82	35	70	100	120	20	19.95	21.62	1.67	19.23	14.74	-4.49
2	74	1	74	25.3	2	56	6.8	74	16	20	77	35	90	50	95	45	23.58	24.77	1.19	12.86	15.67	2.81
2	75	1	77	32.8	1	56	6.8	87	26	23	83	25	80	65	100	35	22.21	22.58	0.37	15.96	17.15	1.19
2	76	1	79	26.2	2	40	6.8	76	34	30	82	25	70	100	120	20	19.87	22.88	3.01	17.33	16.04	-1.29
2	77	2	76	25.4	2	39	6.8	78	34	30	82	10	35	100	120	20	28.46	29.67	1.21	16.14	14.72	-1.42
2	78	2	67	26.8	2	57	6.9	77	10	21	91	10	90	55	110	55	28.97	29.59	0.62	11.92	14.96	3.04
2	79	1	71	22	1	41	6.9	81	28	19	76	20	80	45	100	55	26.49	24.62	-1.87	16.79	14.44	-2.35
2	80	1	67	33.9	1	54	6.9	77	15	20	81	15	80	50	100	50	21.34	23.18	1.84	14.23	16.79	2.56
2	81	1	67	33.9	2	52	6.9	77	30	30	82	50	80	100	120	20	24.21	26.72	2.51	19.76	17.11	-2.65
2	82	1	77	27.1	1	39	6.9	77	33	27	82	35	70	100	120	20	26.38	27.59	1.21	11.07	17.22	6.15
2	83	1	70	29.2	1	51	7	79	33	30	82	25	70	100	120	20	26.89	27.31	0.42	13.92	14.23	0.31
3	1	2	69	32.8	1	58	7.1	58	23	29	79	35	80	95	105	10	26.14	28.26	2.12	24.24	18.37	-5.87
3	2	1	69	32.8	2	56	7.1	79	14	21	87	15	90	55	115	60	24.62	25.44	0.82	22.71	17.86	-4.85
3	3	2	76	30.4	2	49	7.1	72	1	18	94	10	90	40	100	60	24.65	24.62	-0.03	13.34	12.86	-0.48
3	4	1	69	30.4	1	48	7.1	82	27	16	84	20	70	70	120	50	24.62	26.01	1.39	16.27	18.69	2.42
3	5	2	71	26.9	1	58	7.2	78	7	21	92	25	80	55	115	60	25.97	26.83	0.86	17.7	22.96	5.26
3	6	1	70	31.2	1	55	7.2	80	30	24	82	35	60	70	100	30	23.75	24.62	0.87	21.69	22.37	0.68
3	7	1	70	31.2	2	54	7.2	76	2	29	91	30	70	70	110	40	27.88	26.38	-1.5	17.55	16.3	-1.25
3	8	1	75	29.3	1	55	7.2	86	25	21	62	25	80	55	95	40	26.41	25.96	-0.45	15.34	14.61	-0.73
3	9	1	76	26.4	1	52	7.2	80	33	30	81	25	60	100	115	15	25.75	26.91	1.16	15.91	11.83	-4.08
3	10	1	76	26.4	2	39	7.2	78	33	30	81	25	70	100	105	5	22.07	22.69	0.62	15.42	14.46	-0.96
3	11	1	77	35.3	2	39	7.3	78	34	27	81	25	70	100	125	25	27.55	26.51	-1.04	11.26	16.51	5.25
3	12	2	76	27.7	2	57	7.4	82	11	16	92	35	90	40	115	75	24.65	27.51	2.86	16.16	17.67	1.51
3	13	1	77	26	1	56	7.4	79	9	21	92	25	90	55	105	50	23.18	24.88	1.7	23.37	19.74	-3.63
3	14	1	77	26	2	54	7.4	79	26	21	81	5	80	55	120	65	21.73	23.5	1.77	21.09	18.14	-2.95
3	15	1	85	25.1	1	54	7.4	77	15	20	80	15	80	50	115	65	22.44	25.13	2.69	15.44	18.51	3.07
3	16	1	79	29.7	1	54	7.4	78	22	23	77	50	80	65	115	50	21.43	22.89	1.46	17.74	16.42	-1.32
3	17	1	76	29.4	2	38	7.4	80	34	27	81	25	70	100	105	5	28.25	30.37	2.12	17.57	15.99	-1.58
3	18	1	86	24.4	1	49	7.4	70	16	13	86	10	80	70	105	35	28.85	32.25	3.4	9.5	12.99	3.49
3	19	1	73	26.2	1	58	7.5	60	24	29	80	35	70	95	120	25	24.1	27.1	3	17.69	21.4	3.71
3	20	1	71	29.3	1	55	7.5	77	25	18	82	20	80	50	110	60	28.5	24.41	-4.09	23.19	17.94	-5.25
3	21	1	68	32.8	2	50	7.5	59	14	34	78	50	65	95	115	20	25.52	24.3	-1.22	14.53	11.25	-3.28
3	22	1	63	24.6	2	56	7.6	85	24	21	77	5	80	55	115	60	20.62	23.02	2.4	15.03	14.83	-0.2
3	23	2	68	32.8	1	51	7.6	79	34	30	81	25	60	100	105	5	20.82	23.52	2.7	14.8	16.93	2.13
3	24	1	72	29	2	38	7.6	76	35	30	81	70	35	100	120	20	23.65	22.89	-0.76	21.93	24.6	2.67
3	25	1	74	36.9	2	38	7.6	77	33	30	81	10	80	100	105	5	19.86	18.35	-1.51	17.89	13.64	-4.25
3	26	1	76	21.3	1	36	7.6	80	32	30	81	25	70	100	115	15	23.78	24.32	0.54	16.76	21.55	4.79
3	27	1	75	30.1	2	60	7.7	63	23	27	80	35	80	100	115	15	22.27	31.95	9.68	24.39	20.15	-4.24
3	28	1	73	28.5	1	57	7.7	72	15	19	85	25	90	55	105	50	22.06	24.72	2.66	17.13	19.63	2.5
3	29	1	77	25.1	2	54	7.7	75	16	20	82	50	80	60	115	55	25.75	24.79	-0.96	21.23	21.43	0.2
3	30	1	58	34.8	2	54	7.7	75	18	16	80	50	80	40	110	70	20.87	23.26	2.39	20.69	21.14	0.45
3	31	1	68	28.1	2	40	7.7	78	33	30	81	25	80	100	105	5	27.36	27.57	0.21	12.59	15.51	2.92
3	32	1	77	25.1	1	55	7.8	77	25	18	82	20	80	50	115	65	28.64	28.53	-0.11	21.41	15.41	-6
3	33	1	67	33.2	1	53	7.8	79	25	20	79	60	80	50	120	70	24.55	26.75	2.2	11.83	17.1	5.27
3	34	1	68	25.5	2	56	7.9	78	10	20	92	35	90	60	115	55	23.49	21.52	-1.97	21.27	20.65	-0.62
3	35	1	82	22.9	1	56	7.9	82	23	19	82	10	80	45	115	70	21.29	21.39	0.1	14.06	16.76	2.7
3	36	2	80	23.8	1	54	7.9	72	9	22	92	10	20	70	105	35	17.52	20.27	2.75	14.24	20.53	6.29
3	37	1	71	28.1	1	52	7.9	77	30	30	81	50	80	100	115	15	24.06	26.38	2.32	8.7	16.23	7.53
3	38	1	71	35.3	1	39	7.9	78	34	30	81	25	70	100	95	-5	26.77	28.63	1.86	13.42	15.44	2.02
3	39	1	63	27.1	1	38	7.9	80	34	27	81	25	70	100	115	15	31.73	36.14	4.41	17.21	14.58	-2.63
3	40	1	80	29.4	2	48	7.9	49	2	49	96	35	100	90	125	35	26.23	23.81	-2.42	12.2	19	6.8
3	41	1	72	33.3	1	58	8	77	2	22	91	5	30	70	95	25	25.7	33.28	7.58	16.36	20.62	4.26
3	42	1	74	28	1	56	8	81	11	21	92	40	90	55	120	65	25.62	27.52	1.9	23.01	21.74	-1.27
3	43	1	67	34.1	2	54	8	75	26	29	81	25	80	95	115	20	19.75	21.58	1.83	16.44	17.31	0.87
3	44	1	75	24.4	2	57	8.1	79	9	22	90	25	90	60	100	40	23.95	25.76	1.81	21.66	20.89	-0.77
3	45	1	73	26.4	1	54	8.2	66	2	16	91	10	50	40	110	70	29.5	30.24	0.74	20.66	16.05	-4.61
3	46	1	75	31.3	2	54	8.2	80	14	21	85	40	80	55	115	60	26.77	26.28	-0.49	16.21	17.57	1.36
3	47	1	81	32.8	1	39	8.2	78	32	27	81	25	70	100	95	-5	21.62	22.17	0.55	17.63	14.79	-2.84
3	48	2	72	26.7	2	57	8.3	73	14	22	90	10	90	60	115	55	28.36	27.59	-0.77	9.17	13.69	4.52
3	49	1	78	25.1	2	49	8.3	62	9	19	89	5	75	70	120	50	20.05	20.92	0.87	11.21	13.44	2.23
3	50	1	74	28.1	1	38	8.3	78	34	30	81	25	70	100	100	0	27.02	27.21	0.19	14.72	12.77	-1.95
3	51	1	74	28.1	2	56	8.4	78	7	28	87	25	90	65	115	50	19.25	22.43	3.18	19.03	18.38	-0.65
3	52	1	71	26.2	1	55	8.4	84	30	21	77	25	80	55	115	60	26.17	27.31	1.14	16.13	15.75	-0.38
3	53	1	69	28.7	2	54	8.4	75	26	25	83	25	80	90	95	5	28.5	30.47	1.97	13.79	14.27	0.48
3	54	1	83	24.8	1	53	8.4	88	29	21	77	20	90	55	115	60	23.67	22.61	-1.06	11.09	21	9.91
3	55	1	75	28.8	2	54	8.6	75	16	20	82	50	80	60	105	45	26.25	26.93	0.68	21.47	18.16	-3.31
3	56	1	69	25.7	2	49	8.7	38	11	39	91	25	70	110	115	5	28.21	28.38	0.17	15.1	13.11	-1.99
3	57	1	77	32.4	2	56	8.8	78	7	28	87	25	90	65	120	55	20.14	22.03	1.89	15.93	16.36	0.43
3	58	2	67	31.3	2	52	8.8	79	33	30	81	25	55	100	115	15	21.74	32.07	10.33	15	18.25	3.25
3	59	2	79	25.1	1	47	8.8	79	28	21	85	50	70	80	115	35	20.41	24.21	3.8	17.57	17.12	-0.45
3	60	1	72	26.7	1	56	8.9	77	10	21	87	45	90	55	95	40	25.46	27.37	1.91	12.1	18.33	6.23
3	61	1	72	26.7	2	38	8.9	76	35	30	81	70	35	100	125	25	21.95	22.5	0.55	16.36	20.91	4.55
3	62	1	75	25.7	1	55	9	87	28	19	77	25	80	55	120	65	24.84	25.29	0.45	11.45	14.45	3
3	63	1	83	31.8	1	56	9.1	77	16	16	85	10	90	40	115	75	21.37	23.03	1.66	13.73	15.14	1.41
3	64	1	72	30.1	2	60	9.2	81	34	28	73	35	60	90	100	10	22.1	31	8.9	19.61	19.92	0.31
3	65	1	71	30.1	1	56	9.6	83	9	19	87	25	90	55	115	60	21.6	22.81	1.21	14.64	17.89	3.25
3	66	1	71	30.1	2	60	9.7	57	22	28	78	35	80	90	95	5	25.66	30.27	4.61	19.98	18.8	-1.18
3	67	1	82	31.3	1	57	9.7	77	15	21	80	35	90	55	115	60	25.1	26.81	1.71	19.13	18.27	-0.86
3	68	1	69	29.7	1	57	9.8	73	12	24	82	40	90	70	105	35	23.61	25.04	1.43	14.86	17.09	2.23
3	69	2	71	33.3	2	57	9.8	74	12	19	87	50	90	55	115	60	27.91	28.12	0.21	7.33	16.79	9.46
3	70	1	70	30	1	58	10.1	58	23	28	78	35	80	90	105	15	24.01	23.48	-0.53	17.11	16.09	-1.02
3	71	1	70	30	2	49	10.1	63	21	28	76	10	70	80	110	30	25.42	28.77	3.35	12.7	15.75	3.05
3	72	1	77	25.7	2	57	10.2	76	14	20	80	5	90	50	95	45	24.03	25.28	1.25	18.12	15.58	-2.54
3	73	1	78	27.9	2	58	10.3	59	23	29	79	35	80	95	115	20	24.31	32.76	8.45	19.2	14.44	-4.76
3	74	1	78	19.5	1	58	10.7	72	1	23	92	25	90	65	120	55	25.16	28.51	3.35	12.92	14.73	1.81
3	75	1	76	28	2	56	10.7	81	11	21	92	40	90	55	115	60	26.31	27.06	0.75	21.96	20.88	-1.08
3	76	1	69	25	2	55	10.7	75	27	14	82	25	80	60	115	55	22.62	25.96	3.34	15.19	18.17	2.98
3	77	1	71	35.6	2	58	11	58	23	28	78	35	80	90	120	30	27.33	27.84	0.51	15.35	15.87	0.52
3	78	1	72	27.5	2	58	11.3	72	1	23	92	25	90	65	115	50	25.1	27.16	2.06	11.7	14.86	3.16
3	79	1	68	26.3	1	58	11.3	74	17	16	86	30	90	40	100	60	25.6	27.06	1.46	17.49	17.73	0.24
3	80	1	68	26.3	2	56	11.9	80	25	21	82	15	90	55	115	60	21.77	22.31	0.54	14.23	12.52	-1.71
3	81	1	70	28.9	1	58	12.6	85	11	18	75	25	90	50	95	45	23.68	27.64	3.96	19	17.11	-1.89
3	82	1	71	26.1	2	57	13.5	76	14	20	80	5	90	50	125	75	24.68	24.89	0.21	17.18	15.76	-1.42
